# Supplementary material for: Network models for bridging denoising and identifying spatial domains of spatially resolved transcriptomics
Source: PLoS Comput Biol. 2026 Jan 13;22(1):e1013867. doi: 10.1371/journal.pcbi.1013867 (PMC12799013; doi:10.1371/journal.pcbi.1013867)
Supplement: S1 Table — (CSV) [file pcbi.1013867.s002.csv]

	logFC	AveExpr	t	P.Value	adj.P.Val	B
COX6C	70.46744157	71.84049842	28.78897784	2.41E-135	1.47E-131	294.8162407
MALAT1	-37.90517742	23.83004298	-24.04086319	2.07E-102	9.47E-99	219.0206135
MT-CO1	34.23861442	50.19025223	17.077157	5.44E-58	7.37E-55	116.8905054
HLA-B	25.15454935	28.18224297	30.80155966	1.42E-149	2.60E-145	327.5758214
IFI27	21.18586226	27.42838959	26.42640017	8.38E-119	4.38E-115	256.7424052
KRT19	19.4300092	51.48559541	15.27351498	8.81E-48	9.21E-45	93.44865982
B2M	18.83986858	43.2428285	17.59660416	4.72E-61	6.90E-58	123.9235413
MT-CO2	15.89439216	47.67311562	9.634819204	4.01E-21	1.22E-18	32.40701105
HLA-A	15.78128861	25.28040033	22.04275921	4.88E-89	1.63E-85	188.2572716
IFI6	15.77330687	14.47254263	29.223542	2.08E-138	1.90E-134	301.8712576
IGFBP5	14.66833784	34.72190988	15.98342254	1.02E-51	1.17E-48	102.4849989
RPL13	-13.41316686	37.02670813	-16.10586369	2.08E-52	2.54E-49	104.0692318
FTH1	11.94053676	34.60192558	15.61707246	1.13E-49	1.22E-46	97.78958944
ISG15	11.25721136	13.51605909	21.16444644	2.72E-83	7.10E-80	175.0442713
HLA-C	10.45540799	13.41412849	23.79018571	1.03E-100	4.20E-97	215.113691
RPL10	-9.960523287	29.12548548	-15.17952494	2.87E-47	2.92E-44	92.27182921
IGFBP7	-9.756492147	8.38308934	-14.39398912	4.60E-43	3.92E-40	82.6232002
MT-ND4	-8.940304712	43.06742107	-5.872861167	5.72E-09	5.03E-07	4.847464325
RPL36	-8.936109575	20.05107102	-15.15197953	4.05E-47	4.01E-44	91.92782562
C3	-8.727377283	5.803966387	-15.8758733	4.09E-51	4.54E-48	101.0995757
CALML5	8.594589566	12.66057655	19.91929389	2.58E-75	5.56E-72	156.6996873
S100G	8.510714626	3.155637966	32.24455054	8.18E-160	2.99E-155	351.1512471
RPLP1	-8.265775842	51.92274148	-8.744379138	8.58E-18	1.91E-15	24.81829944
NUPR1	7.918382696	16.12485885	14.72192122	8.42E-45	7.34E-42	86.60993816
TIMP1	-7.800116503	5.935787279	-16.61642677	2.55E-55	3.34E-52	110.7536016
CD24	7.761729418	8.793699623	20.58228636	1.55E-79	3.54E-76	166.4075243
COL1A2	-7.585045514	12.50500842	-9.375653229	3.98E-20	1.13E-17	30.13374612
EEF1A1	-7.547838091	25.71089259	-10.17682587	2.79E-23	1.09E-20	37.32829264
IGFBP4	-7.287547754	7.745133272	-14.75631908	5.51E-45	4.92E-42	87.03158143
FTL	-7.250787628	37.25620342	-6.257842871	5.64E-10	5.82E-08	7.106748629
HSP90AA1	7.047189009	18.61436389	14.93772036	5.86E-46	5.64E-43	89.26588277
CRIP1	-6.826447769	28.27453837	-9.413230129	2.86E-20	8.18E-18	30.4601031
SCGB2A2	6.528502487	2.639548144	19.83419777	8.91E-75	1.81E-71	155.4640762
VIM	-6.470595618	6.84937627	-12.64848652	2.86E-34	2.02E-31	62.46453733
HSP90AB1	6.44625724	16.19888395	14.23676553	3.07E-42	2.55E-39	80.73327859
HEBP1	6.308672838	2.831448935	28.8633048	7.21E-136	5.28E-132	296.0220159
LGALS3BP	6.203470973	9.471470734	17.72894677	7.68E-62	1.17E-58	125.734034
RPL18A	-6.191885474	18.6561548	-11.24101412	8.70E-28	4.42E-25	47.62633506
RPS11	-6.047934313	15.91964406	-12.40998561	3.94E-33	2.58E-30	59.85706233
RPL8	-5.927469003	20.6070946	-11.10155207	3.55E-27	1.73E-24	46.23016841
BAMBI	5.891394246	5.914235387	18.32058984	2.11E-65	3.51E-62	133.9168143
FAM234B	5.771055765	3.762892362	23.40806888	3.91E-98	1.43E-94	209.1826631
RPS2	-5.71520737	19.87997315	-11.00446858	9.37E-27	4.34E-24	45.26642028
COL6A2	-5.622856363	6.070069375	-12.59716202	5.05E-34	3.49E-31	61.90030686
ACTG1	5.609207152	28.56617178	8.528353696	5.02E-17	1.06E-14	23.07287545
RPS9	-5.528036933	12.16763899	-12.46239508	2.22E-33	1.48E-30	60.42687414
RPL35	-5.491867652	17.16823383	-11.39384421	1.84E-28	1.02E-25	49.17208321
CSTA	5.423277491	3.395968629	21.50518051	1.64E-85	4.63E-82	180.1450662
MT-ND3	-4.910884316	32.81368816	-3.47334527	0.000534627	0.012558938	-6.137044386
RPL30	4.905467243	30.43731014	7.53789311	1.02E-13	1.53E-11	15.56451178
COL1A1	-4.901142985	12.57504298	-5.893075377	5.08E-09	4.51E-07	4.962756548
KRT8	4.855537543	52.07139211	3.785249914	0.000162104	0.004738944	-5.017827385
ADIRF	4.601468499	13.01124681	9.560519845	7.78E-21	2.28E-18	31.74995374
RPS28	-4.588459039	19.04385855	-8.412012643	1.28E-16	2.60E-14	22.14865358
TAGLN	-4.505838959	3.049660322	-13.75599651	9.30E-40	7.57E-37	75.04271235
RPL28	-4.499923813	24.85981119	-7.721491526	2.64E-14	4.27E-12	16.89409347
RPLP2	-4.435474545	15.99052209	-9.296013127	7.97E-20	2.19E-17	29.44573062
S100A11	4.387177543	27.99225598	7.018427823	3.98E-12	5.15E-10	11.95936712
RPS12	-4.322377541	14.85849827	-8.159274548	9.41E-16	1.78E-13	20.17930057
RPL21	-4.262771272	10.69693172	-9.979655009	1.74E-22	6.32E-20	35.51215215
DCN	-4.232468883	3.666238106	-12.0744713	1.48E-31	9.30E-29	56.25208686
RPS14	-4.202207384	24.50111743	-7.053065403	3.14E-12	4.09E-10	12.19248413
RPS15	-4.155512092	15.2077578	-8.024922786	2.66E-15	4.78E-13	19.15400569
RPS19	-4.143154046	23.21087832	-6.824046215	1.48E-11	1.81E-09	10.67060211
RPL13A	-4.142615649	22.51413258	-6.891915938	9.40E-12	1.17E-09	11.11682293
IFT122	4.118396911	2.677325469	21.05784921	1.33E-82	3.25E-79	173.4553134
RPS27	-4.115623442	43.37910759	-4.777001823	2.03E-06	0.000103942	-0.84070981
TPD52	4.066668132	3.739737339	19.19912484	8.45E-71	1.47E-67	146.3214725
RPL18	-3.983787496	15.80452922	-7.796699811	1.50E-14	2.47E-12	17.44699863
RPL29	-3.967220158	17.04638195	-8.194931793	7.13E-16	1.35E-13	20.45394012
RPL32	-3.938547963	19.62959787	-7.524520704	1.12E-13	1.68E-11	15.46879397
BGN	-3.784684456	3.613124323	-12.74454695	9.86E-35	7.08E-32	63.52511821
RPS3	-3.777084147	9.230684034	-9.756272161	1.34E-21	4.27E-19	33.49025229
RPS18	-3.752812723	25.19768827	-5.75656056	1.12E-08	9.48E-07	4.191363749
RPS6	-3.740848639	10.35773092	-9.365553087	4.35E-20	1.21E-17	30.04621464
MT-CYB	-3.727090563	31.29341302	-3.100231607	0.001984371	0.035814953	-7.352199693
IGHG1	-3.693039845	10.70111131	-3.420834391	0.000647929	0.014692636	-6.316228578
XBP1	3.65459128	12.36986852	8.756465282	7.76E-18	1.75E-15	24.91707105
RPS8	-3.639503929	12.03068944	-7.69651902	3.17E-14	5.07E-12	16.71156386
SCGB1D2	3.608359386	1.829156269	14.78072876	4.08E-45	3.74E-42	87.33118577
PPIA	3.595578302	15.02522435	8.07902866	1.75E-15	3.24E-13	19.56509945
CCDC80	-3.590810054	1.977459531	-13.26962764	2.62E-37	2.00E-34	69.42561616
AEBP1	-3.57285338	5.736571791	-9.081037515	5.08E-19	1.30E-16	27.61353118
SFRP2	-3.552429672	3.88121453	-10.92823507	2.00E-26	9.14E-24	44.51437617
S100A6	-3.547201289	14.4314686	-5.680659644	1.73E-08	1.41E-06	3.769826519
ATP5F1E	3.529968966	9.352115869	11.11844625	3.00E-27	1.48E-24	46.39856318
TMBIM6	3.495617339	10.66576095	9.539510872	9.38E-21	2.72E-18	31.56494014
ZNF703	3.458677895	7.135869233	10.14955695	3.61E-23	1.37E-20	37.07537181
CRABP2	3.3849542	6.779233772	11.02029868	8.00E-27	3.76E-24	45.42310643
IFIT1	3.313943297	2.243253445	18.24324741	6.21E-65	9.89E-62	132.8390428
BST2	3.304693964	6.575195084	11.68078622	9.46E-30	5.50E-27	52.11823046
RPS17	-3.275213664	8.629642336	-9.446832236	2.13E-20	6.14E-18	30.75287468
RPL3	-3.249583533	11.42598386	-7.339276142	4.25E-13	6.19E-11	14.15860084
MYL9	-3.208916078	2.956336519	-11.38081217	2.10E-28	1.15E-25	49.03963628
RPS3A	-3.204856779	10.45826799	-8.449095175	9.51E-17	1.98E-14	22.44203489
AQP1	-3.17499659	1.607671131	-10.61799649	4.18E-25	1.80E-22	41.49717596
NQO1	3.157585335	4.726092643	13.38714802	6.80E-38	5.30E-35	70.76971184
COX7C	3.12412913	6.743370372	11.31560222	4.08E-28	2.13E-25	48.37868211
PBX1	3.119141508	13.98302242	7.289182599	6.06E-13	8.63E-11	13.80936796
APOD	-3.096899174	1.998618506	-11.09656166	3.73E-27	1.78E-24	46.18046478
COL6A1	-3.06946033	3.883590264	-9.364467983	4.39E-20	1.22E-17	30.03681551
RPL11	-3.059115731	9.077519377	-8.792777522	5.75E-18	1.31E-15	25.21453598
CCL19	-3.029548984	1.424278386	-9.927798546	2.81E-22	9.89E-20	35.03939148
LGALS1	-3.024175341	5.916233465	-9.207812332	1.71E-19	4.57E-17	28.68958668
RPS5	-3.012980673	11.25568133	-7.653369694	4.37E-14	6.86E-12	16.3974233
SLC9A3R1	2.998286588	8.355889018	8.611057563	2.56E-17	5.55E-15	23.73661334
FLNA	-2.993581636	3.339446852	-11.3471326	2.96E-28	1.59E-25	48.69789526
NME2	2.985695387	8.737803662	9.932764454	2.69E-22	9.54E-20	35.08457571
PTMA	-2.976614488	15.9690332	-6.205940159	7.77E-10	7.85E-08	6.794361208
APOE	2.966005541	17.86666615	3.212178158	0.001356714	0.026754906	-7.001813938
RNASE1	-2.940162905	2.517929526	-11.90797291	8.70E-31	5.22E-28	54.49097706
PSAP	2.898921764	14.84422129	5.061490185	4.90E-07	2.90E-05	0.528987714
RPLP0	-2.855193844	14.14591811	-6.73847654	2.61E-11	3.08E-09	10.11378111
TPT1	-2.851108315	16.35837165	-5.501129761	4.72E-08	3.51E-06	2.793748266
RPL12	-2.841911047	11.21698426	-6.605612254	6.23E-11	7.17E-09	9.262005789
RPL38	2.824325443	12.79786388	7.060423396	2.99E-12	3.90E-10	12.24213937
CCN2	-2.783632364	2.356848901	-9.807980074	8.40E-22	2.77E-19	33.95488085
COX6A1	2.776361339	8.841852432	8.947193911	1.58E-18	3.88E-16	26.49135849
C1S	-2.758445548	2.326245629	-11.25324805	7.69E-28	3.96E-25	47.74946625
PFN1	2.743527352	11.32079944	7.616689611	5.72E-14	8.76E-12	16.13162537
ACTB	-2.742352727	31.82635739	-3.497365976	0.000489219	0.011733876	-6.05418835
SPARCL1	-2.729265397	1.93765023	-10.10027436	5.71E-23	2.13E-20	36.61969209
RPL27A	-2.72878037	8.073986423	-8.080654354	1.73E-15	3.22E-13	19.57748922
FAU	-2.675902363	8.367939588	-7.866374388	8.90E-15	1.50E-12	17.96348688
EIF1	2.667572214	9.707298057	8.198232168	6.94E-16	1.32E-13	20.4794137
SPARC	-2.65559885	8.708004074	-6.010849121	2.53E-09	2.33E-07	5.641854464
UQCRQ	2.621780478	10.59666818	7.993637853	3.38E-15	6.01E-13	18.91742132
C1R	-2.604253894	1.858749552	-11.3182345	3.97E-28	2.11E-25	48.40530461
MT2A	2.60401378	15.45367645	5.147257299	3.15E-07	1.93E-05	0.956741884
GATA3	2.601366203	8.625881684	8.322941305	2.60E-16	5.12E-14	21.4485806
HSPA1A	2.597641569	7.31026289	8.98088328	1.19E-18	2.94E-16	26.7724693
H3F3A	2.578957911	11.64981424	6.830118208	1.42E-11	1.74E-09	10.7103587
RPL7A	-2.549737257	11.40033053	-6.498831265	1.24E-10	1.38E-08	8.588780541
PLAAT4	2.547722969	3.687219566	12.07323255	1.50E-31	9.30E-29	56.23891545
AC087379.2	2.504643389	0.615780952	29.73476475	5.08E-142	6.19E-138	310.1856029
KRT18	2.497447146	34.12234341	2.988747163	0.002865371	0.047801015	-7.689004782
TMSB10	-2.49720242	33.88119943	-3.049379139	0.002349681	0.04085543	-7.507333241
YWHAZ	2.461969141	9.349939384	7.228056067	9.32E-13	1.28E-10	13.38615143
FBLN1	-2.443636443	1.746769482	-10.18415313	2.61E-23	1.03E-20	37.39634869
TBC1D9	2.439396135	2.535073425	13.23942305	3.71E-37	2.77E-34	69.08153329
SERF2	-2.42523802	27.56736652	-3.794068066	0.000156525	0.004594192	-4.984822425
SAMHD1	-2.413894809	1.714557743	-11.77779175	3.43E-30	2.02E-27	53.12705665
UQCRB	2.400354418	5.412769347	10.16860831	3.02E-23	1.16E-20	37.25201547
MUC1	-2.396055927	23.61352918	-3.740398353	0.0001935	0.005520115	-5.184542207
KRT37	2.394247335	0.857227673	19.37245558	7.04E-72	1.29E-68	148.8027016
EEF1G	-2.357510591	4.579822099	-8.597386727	2.87E-17	6.17E-15	23.62651355
WASHC5	2.346340613	1.737412447	16.35826443	7.69E-54	9.70E-51	107.3580836
CCL21	-2.329394972	1.002047424	-6.714590488	3.06E-11	3.57E-09	9.959500966
A2M	-2.321701069	3.506382085	-6.699259518	3.38E-11	3.93E-09	9.860743419
LYZ	2.310330245	4.075359516	7.238316337	8.67E-13	1.21E-10	13.45696403
VWF	-2.301102516	1.64329423	-8.894198688	2.47E-18	5.86E-16	26.05099659
CAVIN1	-2.284630887	1.584049258	-11.96440192	4.78E-31	2.92E-28	55.0857557
UBC	2.283590724	13.08961826	6.023355004	2.35E-09	2.19E-07	5.71470283
CTSD	-2.282299058	14.78461991	-3.857603781	0.000121362	0.003695488	-4.74480941
APOC1	2.277866866	6.504216848	5.278388642	1.58E-07	1.07E-05	1.623956125
SPINT2	2.277327271	5.981004932	8.58978802	3.05E-17	6.53E-15	23.56538224
REEP5	2.271954698	3.321774468	11.56768044	3.07E-29	1.75E-26	50.95012436
NDUFB9	2.256562476	4.625876176	9.618891264	4.62E-21	1.40E-18	32.26579412
RPL34	-2.247105012	11.68830802	-5.233272767	2.00E-07	1.31E-05	1.392600853
PPT1	2.246005821	1.882993056	14.82421832	2.39E-45	2.24E-42	87.86578598
FKBP4	2.219339399	4.884774403	9.871888184	4.69E-22	1.62E-19	34.5319665
ADAR	2.19855381	4.461379482	9.709634953	2.05E-21	6.40E-19	33.07294943
SPDEF	2.191439354	4.961734443	9.186950713	2.05E-19	5.36E-17	28.51163895
ACTA2	-2.160014725	1.633844084	-8.810590855	4.96E-18	1.14E-15	25.36084965
EEF1D	-2.107186486	4.405983333	-8.29656303	3.20E-16	6.27E-14	21.24251111
RPS26	2.091770464	10.51807777	6.017807254	2.43E-09	2.25E-07	5.68236902
RPS29	2.091109481	22.17413468	3.881267434	0.000110286	0.003403527	-4.654426645
RPSA	-2.089756505	15.34710097	-5.012634466	6.28E-07	3.61E-05	0.288387815
CXCL14	-2.086192218	11.20890345	-3.952404359	8.25E-05	0.002659155	-4.379486501
ABHD2	2.077826272	1.810447894	12.56555875	7.16E-34	4.85E-31	61.5537255
THBS1	-2.056185276	2.755663809	-9.617109418	4.69E-21	1.41E-18	32.2500085
ENG	-2.042577689	1.665335322	-9.788009086	1.01E-21	3.26E-19	33.77518561
HSPG2	-2.019523495	2.157864874	-8.918650085	2.01E-18	4.84E-16	26.25389465
MYL6	2.018772068	21.380677	3.602617511	0.000329543	0.008548272	-5.68456185
RPS10	-2.004515991	11.41253034	-5.128046855	3.47E-07	2.12E-05	0.860337143
TOB1	2.002469602	3.043262657	10.3814846	4.05E-24	1.65E-21	39.24427903
STAT1	2.00138481	2.784103395	10.82835682	5.36E-26	2.42E-23	43.53540322
ACKR1	-2.000615417	0.904504038	-9.571141754	7.08E-21	2.11E-18	31.84362507
