# Supplementary material for: Network models for bridging denoising and identifying spatial domains of spatially resolved transcriptomics
Source: PLoS Comput Biol. 2026 Jan 13;22(1):e1013867. doi: 10.1371/journal.pcbi.1013867 (PMC12799013; doi:10.1371/journal.pcbi.1013867)
Supplement: S2 Table — (CSV) [file pcbi.1013867.s003.csv]

	category	ID	term	count	genes	logFC	adj_pval	zscore	group
1	BP	GO:0002181	cytoplasmic translation	44	RPL13	-13.41316686	1.63E-50	-5.427204202	Down
45	BP	GO:0000028	ribosomal small subunit assembly	8	RPS28	-4.588459039	3.59E-09	-2.121320344	Down
53	BP	GO:0042255	ribosome assembly	11	RPL10	-9.960523287	5.95E-09	-2.713602101	Down
64	BP	GO:0042274	ribosomal small subunit biogenesis	11	RPS28	-4.588459039	7.29E-08	-2.713602101	Down
75	BP	GO:0022618	ribonucleoprotein complex assembly	15	RPL10	-9.960523287	1.83E-06	-1.807392228	Down
90	BP	GO:0071826	ribonucleoprotein complex subunit organization	15	RPL10	-9.960523287	2.41E-06	-1.807392228	Down
105	BP	GO:0140694	non-membrane-bounded organelle assembly	18	KRT19	19.4300092	5.10E-06	-1.885618083	Down
123	BP	GO:0022613	ribonucleoprotein complex biogenesis	20	RPL10	-9.960523287	5.99E-06	-2.683281573	Down
143	BP	GO:0042254	ribosome biogenesis	16	RPL10	-9.960523287	6.57E-06	-3.5	Down
159	BP	GO:2001242	regulation of intrinsic apoptotic signaling pathway	11	NUPR1	7.918382696	0.000117298	0.301511345	Up
170	BP	GO:0034101	erythrocyte homeostasis	10	B2M	18.83986858	0.000117298	0.632455532	Up
180	BP	GO:0097193	intrinsic apoptotic signaling pathway	14	IFI6	15.77330687	0.000123408	0.534522484	Up
194	BP	GO:2000146	negative regulation of cell motility	15	IGFBP5	14.66833784	0.000434114	-0.25819889	Down
209	BP	GO:0030218	erythrocyte differentiation	9	B2M	18.83986858	0.000483116	1	Up
218	BP	GO:0002262	myeloid cell homeostasis	10	B2M	18.83986858	0.00058621	0.632455532	Up
228	BP	GO:0016072	rRNA metabolic process	12	RPL35	-5.491867652	0.000901573	-3.464101615	Down
240	BP	GO:0040013	negative regulation of locomotion	15	IGFBP5	14.66833784	0.000901573	-0.25819889	Down
255	BP	GO:0019882	antigen processing and presentation	8	HLA-B	25.15454935	0.000901573	0	Down
263	BP	GO:0045824	negative regulation of innate immune response	7	HLA-B	25.15454935	0.000901573	0.377964473	Up
270	BP	GO:0006364	rRNA processing	11	RPL35	-5.491867652	0.00104652	-3.31662479	Down
281	BP	GO:0071353	cellular response to interleukin-4	5	HSP90AB1	6.44625724	0.001485369	0.447213595	Up
286	BP	GO:0051897	positive regulation of protein kinase B signaling	8	IGFBP5	14.66833784	0.001688084	0	Down
294	BP	GO:0019885	antigen processing and presentation of endogenous peptide antigen via MHC class I	4	HLA-B	25.15454935	0.001741983	2	Up
298	BP	GO:0070670	response to interleukin-4	5	HSP90AB1	6.44625724	0.00202023	0.447213595	Up
303	BP	GO:0009615	response to virus	14	IFI27	21.18586226	0.002306595	1.069044968	Up
317	BP	GO:0050867	positive regulation of cell activation	15	B2M	18.83986858	0.002338262	-1.290994449	Down
332	BP	GO:0002483	antigen processing and presentation of endogenous peptide antigen	4	HLA-B	25.15454935	0.00238313	2	Up
336	BP	GO:0019058	viral life cycle	12	IFI27	21.18586226	0.003281414	1.732050808	Up
348	BP	GO:0006959	humoral immune response	12	HLA-A	15.78128861	0.003281414	-1.154700538	Down
360	BP	GO:2001233	regulation of apoptotic signaling pathway	13	IFI6	15.77330687	0.003281414	0.277350098	Up
373	BP	GO:2001243	negative regulation of intrinsic apoptotic signaling pathway	7	XBP1	3.65459128	0.003302665	0.377964473	Up
380	BP	GO:0042060	wound healing	14	TIMP1	-7.800116503	0.004211441	-1.603567451	Down
394	BP	GO:0001906	cell killing	9	HLA-B	25.15454935	0.004585514	1	Up
403	BP	GO:0051896	regulation of protein kinase B signaling	9	IGFBP5	14.66833784	0.004585514	0.333333333	Up
412	BP	GO:0006119	oxidative phosphorylation	8	COX6C	70.46744157	0.004588503	2.828427125	Up
420	BP	GO:0042273	ribosomal large subunit biogenesis	6	RPL10	-9.960523287	0.005056619	-1.632993162	Down
426	BP	GO:0071357	cellular response to type I interferon	6	IFI27	21.18586226	0.0052966	1.632993162	Up
432	BP	GO:0052547	regulation of peptidase activity	14	IFI6	15.77330687	0.005317789	-1.603567451	Down
446	BP	GO:0000027	ribosomal large subunit assembly	4	RPL10	-9.960523287	0.005701507	-1	Down
450	BP	GO:0002438	acute inflammatory response to antigenic stimulus	4	C3	-8.727377283	0.005701507	-1	Down
454	BP	GO:0019883	antigen processing and presentation of endogenous antigen	4	HLA-B	25.15454935	0.005701507	2	Up
458	BP	GO:0045861	negative regulation of proteolysis	12	IFI6	15.77330687	0.005701507	-0.577350269	Down
470	BP	GO:0002832	negative regulation of response to biotic stimulus	7	HLA-B	25.15454935	0.005770843	0.377964473	Up
477	BP	GO:0050870	positive regulation of T cell activation	10	B2M	18.83986858	0.006031017	0	Down
487	BP	GO:0043200	response to amino acid	7	COL1A2	-7.585045514	0.006031017	-0.377964473	Down
494	BP	GO:0010951	negative regulation of endopeptidase activity	10	IFI6	15.77330687	0.006031017	-0.632455532	Down
504	BP	GO:1901654	response to ketone	9	IGFBP7	-9.756492147	0.0061985	-1.666666667	Down
513	BP	GO:0034340	response to type I interferon	6	IFI27	21.18586226	0.00619924	1.632993162	Up
519	BP	GO:0031397	negative regulation of protein ubiquitination	6	ISG15	11.25721136	0.00619924	0	Down
525	BP	GO:0048260	positive regulation of receptor-mediated endocytosis	5	B2M	18.83986858	0.00619924	-0.447213595	Down
530	BP	GO:0016032	viral process	13	IFI27	21.18586226	0.00619924	1.941450687	Up
543	BP	GO:0002604	regulation of dendritic cell antigen processing and presentation	3	CCL19	-3.029548984	0.00619924	-1.732050808	Down
546	BP	GO:0097278	complement-dependent cytotoxicity	3	C3	-8.727377283	0.00619924	-0.577350269	Down
549	BP	GO:0031396	regulation of protein ubiquitination	9	ISG15	11.25721136	0.006479902	0.333333333	Up
558	BP	GO:0030336	negative regulation of cell migration	12	IGFBP5	14.66833784	0.006618867	-0.577350269	Down
570	BP	GO:0052548	regulation of endopeptidase activity	13	IFI6	15.77330687	0.006682395	-1.386750491	Down
583	BP	GO:0006414	translational elongation	5	RPLP1	-8.265775842	0.006682395	-2.236067977	Down
588	BP	GO:0010466	negative regulation of peptidase activity	10	IFI6	15.77330687	0.006682395	-0.632455532	Down
598	BP	GO:0001503	ossification	13	IGFBP5	14.66833784	0.006682395	0.277350098	Up
611	BP	GO:0051346	negative regulation of hydrolase activity	12	IFI6	15.77330687	0.006882057	0	Down
623	BP	GO:0002474	antigen processing and presentation of peptide antigen via MHC class I	4	HLA-B	25.15454935	0.006907401	2	Up
627	BP	GO:0072182	regulation of nephron tubule epithelial cell differentiation	3	CD24	7.761729418	0.007019406	1.732050808	Up
630	BP	GO:0043491	protein kinase B signaling	9	IGFBP5	14.66833784	0.007365589	0.333333333	Up
639	BP	GO:0019079	viral genome replication	7	IFI27	21.18586226	0.007913478	1.889822365	Up
646	BP	GO:1902903	regulation of supramolecular fiber organization	12	ACTG1	5.609207152	0.008053745	0	Down
658	BP	GO:0007566	embryo implantation	5	IGFBP7	-9.756492147	0.008053745	-1.341640786	Down
663	BP	GO:0019646	aerobic electron transport chain	6	COX6C	70.46744157	0.008053745	2.449489743	Up
669	BP	GO:0002524	hypersensitivity	3	C3	-8.727377283	0.008053745	-0.577350269	Down
672	BP	GO:0050680	negative regulation of epithelial cell proliferation	8	B2M	18.83986858	0.008053745	0.707106781	Up
680	BP	GO:1903039	positive regulation of leukocyte cell-cell adhesion	10	B2M	18.83986858	0.008053745	0	Down
690	BP	GO:0001101	response to acid chemical	7	COL1A2	-7.585045514	0.008053745	-0.377964473	Down
697	BP	GO:0030168	platelet activation	7	ACTG1	5.609207152	0.008053745	-0.377964473	Down
704	BP	GO:0007596	blood coagulation	9	ACTG1	5.609207152	0.008053745	-1	Down
713	BP	GO:0050878	regulation of body fluid levels	12	ACTG1	5.609207152	0.00839133	-1.154700538	Down
725	BP	GO:0034109	homotypic cell-cell adhesion	6	ACTG1	5.609207152	0.00839133	0	Down
731	BP	GO:0045807	positive regulation of endocytosis	6	B2M	18.83986858	0.008654497	0	Down
737	BP	GO:1903321	negative regulation of protein modification by small protein conjugation or removal	6	ISG15	11.25721136	0.008654497	0	Down
743	BP	GO:0050817	coagulation	9	ACTG1	5.609207152	0.008876126	-1	Down
752	BP	GO:0072160	nephron tubule epithelial cell differentiation	3	CD24	7.761729418	0.008937081	1.732050808	Up
755	BP	GO:0007599	hemostasis	9	ACTG1	5.609207152	0.008937081	-1	Down
764	BP	GO:0048545	response to steroid hormone	11	IGFBP7	-9.756492147	0.009014351	-0.904534034	Down
775	BP	GO:2001234	negative regulation of apoptotic signaling pathway	9	IFI6	15.77330687	0.009293528	0.333333333	Up
784	BP	GO:0007163	establishment or maintenance of cell polarity	9	HSP90AA1	7.047189009	0.009319804	0.333333333	Up
793	BP	GO:0071356	cellular response to tumor necrosis factor	9	COL1A1	-4.901142985	0.009319804	-0.333333333	Down
802	BP	GO:0034341	response to interferon-gamma	7	VIM	-6.470595618	0.009319804	-0.377964473	Down
809	BP	GO:0048002	antigen processing and presentation of peptide antigen	5	HLA-B	25.15454935	0.009319804	1.341640786	Up
814	BP	GO:0018149	peptide cross-linking	4	CSTA	5.423277491	0.00980533	-1	Down
818	BP	GO:0042773	ATP synthesis coupled electron transport	6	COX6C	70.46744157	0.00980533	2.449489743	Up
824	BP	GO:0042775	mitochondrial ATP synthesis coupled electron transport	6	COX6C	70.46744157	0.00980533	2.449489743	Up
830	BP	GO:0002468	dendritic cell antigen processing and presentation	3	CCL19	-3.029548984	0.00980533	-1.732050808	Down
833	BP	GO:0008630	intrinsic apoptotic signaling pathway in response to DNA damage	6	NUPR1	7.918382696	0.010178659	-1.632993162	Down
839	BP	GO:0045088	regulation of innate immune response	9	HLA-B	25.15454935	0.01030097	1	Up
848	BP	GO:0048872	homeostasis of number of cells	10	B2M	18.83986858	0.010957445	0.632455532	Up
858	BP	GO:1902229	regulation of intrinsic apoptotic signaling pathway in response to DNA damage	4	RPS3	-3.777084147	0.011215683	-2	Down
862	BP	GO:0042159	lipoprotein catabolic process	3	APOE	2.966005541	0.011215683	0.577350269	Up
865	BP	GO:2000696	regulation of epithelial cell differentiation involved in kidney development	3	CD24	7.761729418	0.011215683	1.732050808	Up
868	BP	GO:0009060	aerobic respiration	8	COX6C	70.46744157	0.011215683	2.828427125	Up
876	BP	GO:0050673	epithelial cell proliferation	13	B2M	18.83986858	0.012105151	1.386750491	Up
889	BP	GO:0010717	regulation of epithelial to mesenchymal transition	6	BAMBI	5.891394246	0.012105151	0	Down
895	BP	GO:0002831	regulation of response to biotic stimulus	11	HLA-B	25.15454935	0.012448196	1.507556723	Up
906	BP	GO:0045785	positive regulation of cell adhesion	13	B2M	18.83986858	0.012529047	-0.832050294	Down
919	BP	GO:0070527	platelet aggregation	5	ACTG1	5.609207152	0.012603158	-0.447213595	Down
924	BP	GO:0010763	positive regulation of fibroblast migration	3	AQP1	-3.17499659	0.012603158	-1.732050808	Down
927	BP	GO:0010762	regulation of fibroblast migration	4	AQP1	-3.17499659	0.012603158	-1	Down
931	BP	GO:0043393	regulation of protein binding	8	B2M	18.83986858	0.012693597	1.414213562	Up
939	BP	GO:1903320	regulation of protein modification by small protein conjugation or removal	9	ISG15	11.25721136	0.012757881	0.333333333	Up
948	BP	GO:0034612	response to tumor necrosis factor	9	COL1A1	-4.901142985	0.013382122	-0.333333333	Down
957	BP	GO:0048259	regulation of receptor-mediated endocytosis	6	B2M	18.83986858	0.01416084	0	Down
963	BP	GO:0060337	type I interferon signaling pathway	5	IFI27	21.18586226	0.015381773	1.341640786	Up
968	BP	GO:0034470	ncRNA processing	12	RPL35	-5.491867652	0.016420718	-2.886751346	Down
980	BP	GO:0002697	regulation of immune effector process	11	HLA-B	25.15454935	0.016814725	0.904534034	Up
991	BP	GO:0050792	regulation of viral process	7	ISG15	11.25721136	0.017188258	1.889822365	Up
998	BP	GO:0022409	positive regulation of cell-cell adhesion	10	B2M	18.83986858	0.017388186	0	Down
1008	BP	GO:0071346	cellular response to interferon-gamma	6	VIM	-6.470595618	0.017683532	-0.816496581	Down
1014	BP	GO:0031295	T cell costimulation	4	CD24	7.761729418	0.017948083	-1	Down
1018	BP	GO:0002577	regulation of antigen processing and presentation	3	CCL19	-3.029548984	0.017979654	-1.732050808	Down
1021	BP	GO:0035455	response to interferon-alpha	3	BST2	3.304693964	0.017979654	1.732050808	Up
1024	BP	GO:0060339	negative regulation of type I interferon-mediated signaling pathway	3	ISG15	11.25721136	0.017979654	0.577350269	Up
1027	BP	GO:1902236	negative regulation of endoplasmic reticulum stress-induced intrinsic apoptotic signaling pathway	3	XBP1	3.65459128	0.017979654	1.732050808	Up
1030	BP	GO:0002683	negative regulation of immune system process	12	HLA-B	25.15454935	0.01820026	0	Down
1042	BP	GO:0090288	negative regulation of cellular response to growth factor stimulus	6	BAMBI	5.891394246	0.01820026	0	Down
1048	BP	GO:0002696	positive regulation of leukocyte activation	12	B2M	18.83986858	0.018382578	-0.577350269	Down
1060	BP	GO:0031348	negative regulation of defense response	9	HLA-B	25.15454935	0.018995664	1	Up
1069	BP	GO:0002698	negative regulation of immune effector process	6	HLA-B	25.15454935	0.019187923	0.816496581	Up
1075	BP	GO:0022904	respiratory electron transport chain	6	COX6C	70.46744157	0.019187923	2.449489743	Up
1081	BP	GO:0031294	lymphocyte costimulation	4	CD24	7.761729418	0.019187923	-1	Down
1085	BP	GO:0045646	regulation of erythrocyte differentiation	4	B2M	18.83986858	0.019187923	2	Up
1089	BP	GO:0001837	epithelial to mesenchymal transition	7	BAMBI	5.891394246	0.019304849	-0.377964473	Down
1096	BP	GO:0006413	translational initiation	6	RPL13A	-4.142615649	0.019429049	-1.632993162	Down
1102	BP	GO:0035850	epithelial cell differentiation involved in kidney development	4	CD24	7.761729418	0.020162735	1	Up
1106	BP	GO:0010810	regulation of cell-substrate adhesion	8	ACTG1	5.609207152	0.020162735	-2.121320344	Down
1114	BP	GO:0019730	antimicrobial humoral response	6	HLA-A	15.78128861	0.020654694	0	Down
1120	BP	GO:0090287	regulation of cellular response to growth factor stimulus	10	HSP90AB1	6.44625724	0.021288236	0.632455532	Up
1130	BP	GO:0032069	regulation of nuclease activity	3	RPS3	-3.777084147	0.021288236	0.577350269	Up
1133	BP	GO:0051251	positive regulation of lymphocyte activation	11	B2M	18.83986858	0.021479311	-0.301511345	Down
1144	BP	GO:0032964	collagen biosynthetic process	4	VIM	-6.470595618	0.022659483	-2	Down
1148	BP	GO:0032092	positive regulation of protein binding	5	B2M	18.83986858	0.022823408	1.341640786	Up
1153	BP	GO:0034695	response to prostaglandin E	3	CCL19	-3.029548984	0.023446578	-1.732050808	Down
1156	BP	GO:0051131	chaperone-mediated protein complex assembly	3	HSP90AA1	7.047189009	0.023446578	1.732050808	Up
1159	BP	GO:0045069	regulation of viral genome replication	5	ISG15	11.25721136	0.02352728	2.236067977	Up
1164	BP	GO:0030099	myeloid cell differentiation	11	B2M	18.83986858	0.023651166	0.301511345	Up
1175	BP	GO:0045765	regulation of angiogenesis	10	C3	-8.727377283	0.025491271	-1.897366596	Down
1185	BP	GO:0045104	intermediate filament cytoskeleton organization	5	KRT19	19.4300092	0.025507472	1.341640786	Up
1190	BP	GO:0006123	mitochondrial electron transport, cytochrome c to oxygen	3	COX6C	70.46744157	0.025696671	1.732050808	Up
1193	BP	GO:0050678	regulation of epithelial cell proliferation	11	B2M	18.83986858	0.02608584	1.507556723	Up
1204	BP	GO:0045103	intermediate filament-based process	5	KRT19	19.4300092	0.02608584	1.341640786	Up
1209	BP	GO:0051591	response to cAMP	5	IGFBP5	14.66833784	0.02608584	-0.447213595	Down
1214	BP	GO:0048525	negative regulation of viral process	5	ISG15	11.25721136	0.027220689	2.236067977	Up
1219	BP	GO:1901342	regulation of vasculature development	10	C3	-8.727377283	0.027586447	-1.897366596	Down
1229	BP	GO:0032273	positive regulation of protein polymerization	5	HSP90AA1	7.047189009	0.028199051	0.447213595	Up
1234	BP	GO:0001819	positive regulation of cytokine production	12	B2M	18.83986858	0.028606784	1.154700538	Up
1246	BP	GO:0045333	cellular respiration	8	COX6C	70.46744157	0.028606784	2.828427125	Up
1254	BP	GO:0010761	fibroblast migration	4	AQP1	-3.17499659	0.02862663	-1	Down
1258	BP	GO:0030490	maturation of SSU-rRNA	4	RPS28	-4.588459039	0.02862663	-2	Down
1262	BP	GO:0022407	regulation of cell-cell adhesion	12	B2M	18.83986858	0.029832722	0.577350269	Up
1274	BP	GO:0042176	regulation of protein catabolic process	10	NUPR1	7.918382696	0.029832722	0.632455532	Up
1284	BP	GO:0002726	positive regulation of T cell cytokine production	3	B2M	18.83986858	0.029841137	1.732050808	Up
1287	BP	GO:0010718	positive regulation of epithelial to mesenchymal transition	4	BAMBI	5.891394246	0.029841137	0	Down
1291	BP	GO:0050777	negative regulation of immune response	7	HLA-B	25.15454935	0.030623431	0.377964473	Up
1298	BP	GO:0051607	defense response to virus	9	IFI27	21.18586226	0.031091526	2.333333333	Up
1307	BP	GO:0006986	response to unfolded protein	6	HSP90AA1	7.047189009	0.031091526	1.632993162	Up
1313	BP	GO:0001649	osteoblast differentiation	8	IGFBP5	14.66833784	0.031091526	0	Down
1321	BP	GO:0072080	nephron tubule development	5	CD24	7.761729418	0.031091526	1.341640786	Up
1326	BP	GO:0140546	defense response to symbiont	9	IFI27	21.18586226	0.031091526	2.333333333	Up
1335	BP	GO:0032967	positive regulation of collagen biosynthetic process	3	VIM	-6.470595618	0.031091526	-1.732050808	Down
1338	BP	GO:0042026	protein refolding	3	B2M	18.83986858	0.031091526	1.732050808	Up
1341	BP	GO:0044342	type B pancreatic cell proliferation	3	IGFBP5	14.66833784	0.031091526	0.577350269	Up
1344	BP	GO:1903900	regulation of viral life cycle	6	ISG15	11.25721136	0.031091526	1.632993162	Up
1350	BP	GO:0032535	regulation of cellular component size	10	HSP90AA1	7.047189009	0.031091526	1.264911064	Up
1360	BP	GO:0061005	cell differentiation involved in kidney development	4	CD24	7.761729418	0.031597514	1	Up
1364	BP	GO:0044403	biological process involved in symbiotic interaction	9	IFI27	21.18586226	0.031666346	1	Up
1373	BP	GO:0031589	cell-substrate adhesion	10	ACTG1	5.609207152	0.031791114	-2.529822128	Down
1383	BP	GO:0042306	regulation of protein import into nucleus	4	HSP90AA1	7.047189009	0.033061887	0	Down
1387	BP	GO:0060070	canonical Wnt signaling pathway	9	IGFBP4	-7.287547754	0.033061887	0.333333333	Up
1396	BP	GO:0010714	positive regulation of collagen metabolic process	3	VIM	-6.470595618	0.033061887	-1.732050808	Down
1399	BP	GO:0031342	negative regulation of cell killing	3	HLA-B	25.15454935	0.033061887	1.732050808	Up
1402	BP	GO:0061326	renal tubule development	5	CD24	7.761729418	0.033061887	1.341640786	Up
1407	BP	GO:0048762	mesenchymal cell differentiation	8	BAMBI	5.891394246	0.033179642	0	Down
1415	BP	GO:0002711	positive regulation of T cell mediated immunity	4	HLA-B	25.15454935	0.034017383	2	Up
1419	BP	GO:0060485	mesenchyme development	9	BAMBI	5.891394246	0.034302157	-0.333333333	Down
1428	BP	GO:0017015	regulation of transforming growth factor beta receptor signaling pathway	6	HSP90AB1	6.44625724	0.034460139	0.816496581	Up
1434	BP	GO:0050863	regulation of T cell activation	10	B2M	18.83986858	0.034460139	0	Down
1444	BP	GO:1903037	regulation of leukocyte cell-cell adhesion	10	B2M	18.83986858	0.034939649	0	Down
1454	BP	GO:0006898	receptor-mediated endocytosis	8	B2M	18.83986858	0.036200431	0	Down
1462	BP	GO:0032271	regulation of protein polymerization	7	HSP90AA1	7.047189009	0.036200431	0.377964473	Up
1469	BP	GO:0030198	extracellular matrix organization	9	COL1A2	-7.585045514	0.036831071	-2.333333333	Down
1478	BP	GO:0030010	establishment of cell polarity	6	HSP90AA1	7.047189009	0.036831071	0.816496581	Up
1484	BP	GO:1903844	regulation of cellular response to transforming growth factor beta stimulus	6	HSP90AB1	6.44625724	0.036831071	0.816496581	Up
1490	BP	GO:0043062	extracellular structure organization	9	COL1A2	-7.585045514	0.037124967	-2.333333333	Down
1499	BP	GO:0009651	response to salt stress	3	HSP90AA1	7.047189009	0.037334621	0.577350269	Up
1502	BP	GO:1902230	negative regulation of intrinsic apoptotic signaling pathway in response to DNA damage	3	SFRP2	-3.552429672	0.037334621	-1.732050808	Down
1505	BP	GO:0060828	regulation of canonical Wnt signaling pathway	8	IGFBP4	-7.287547754	0.037334621	0	Down
1513	BP	GO:0000302	response to reactive oxygen species	7	COL1A1	-4.901142985	0.037448227	-0.377964473	Down
1520	BP	GO:2001244	positive regulation of intrinsic apoptotic signaling pathway	4	NUPR1	7.918382696	0.037448227	0	Down
1524	BP	GO:0045229	external encapsulating structure organization	9	COL1A2	-7.585045514	0.037448227	-2.333333333	Down
1533	BP	GO:0002699	positive regulation of immune effector process	8	HLA-B	25.15454935	0.037448227	0.707106781	Up
1541	BP	GO:0072006	nephron development	6	CD24	7.761729418	0.037556026	0.816496581	Up
1547	BP	GO:0043281	regulation of cysteine-type endopeptidase activity involved in apoptotic process	7	IFI6	15.77330687	0.037773432	-1.889822365	Down
1554	BP	GO:0030199	collagen fibril organization	4	COL1A2	-7.585045514	0.038589501	-2	Down
1558	BP	GO:0048524	positive regulation of viral process	4	PPIA	3.595578302	0.038589501	1	Up
1562	BP	GO:0001916	positive regulation of T cell mediated cytotoxicity	3	HLA-B	25.15454935	0.038860887	1.732050808	Up
1565	BP	GO:0034694	response to prostaglandin	3	CCL19	-3.029548984	0.038860887	-1.732050808	Down
1568	BP	GO:0007584	response to nutrient	6	COL1A1	-4.901142985	0.038900827	0	Down
1574	BP	GO:0035148	tube formation	6	IFT122	4.118396911	0.039829013	1.632993162	Up
1580	BP	GO:0007178	transmembrane receptor protein serine/threonine kinase signaling pathway	10	COL1A2	-7.585045514	0.039829013	0	Down
1590	BP	GO:0032963	collagen metabolic process	5	COL1A2	-7.585045514	0.039882593	-2.236067977	Down
1595	BP	GO:0030100	regulation of endocytosis	7	B2M	18.83986858	0.040240265	0.377964473	Up
1602	BP	GO:0045070	positive regulation of viral genome replication	3	PPIA	3.595578302	0.040922507	1.732050808	Up
1605	BP	GO:1902235	regulation of endoplasmic reticulum stress-induced intrinsic apoptotic signaling pathway	3	XBP1	3.65459128	0.040922507	1.732050808	Up
1608	BP	GO:0010812	negative regulation of cell-substrate adhesion	4	COL1A1	-4.901142985	0.040922507	-2	Down
1612	BP	GO:0034605	cellular response to heat	4	HSP90AA1	7.047189009	0.040922507	1	Up
1616	BP	GO:0046822	regulation of nucleocytoplasmic transport	5	IFI27	21.18586226	0.041986315	0.447213595	Up
1621	BP	GO:0071560	cellular response to transforming growth factor beta stimulus	8	COL1A2	-7.585045514	0.0433761	0	Down
1629	BP	GO:0070633	transepithelial transport	3	ACTG1	5.609207152	0.043946237	-0.577350269	Down
1632	BP	GO:0042177	negative regulation of protein catabolic process	5	TIMP1	-7.800116503	0.044775612	-0.447213595	Down
1637	BP	GO:0061448	connective tissue development	8	TIMP1	-7.800116503	0.045729979	-2.121320344	Down
1645	BP	GO:0007179	transforming growth factor beta receptor signaling pathway	7	COL1A2	-7.585045514	0.046059269	0.377964473	Up
1652	BP	GO:0045109	intermediate filament organization	4	KRT19	19.4300092	0.04636001	1	Up
1656	BP	GO:0060452	positive regulation of cardiac muscle contraction	2	HSP90AA1	7.047189009	0.04636001	0	Down
1658	BP	GO:0098974	postsynaptic actin cytoskeleton organization	2	ACTG1	5.609207152	0.04636001	0	Down
1660	BP	GO:0045648	positive regulation of erythrocyte differentiation	3	ISG15	11.25721136	0.046368772	1.732050808	Up
1663	BP	GO:0007229	integrin-mediated signaling pathway	5	ISG15	11.25721136	0.04682032	-0.447213595	Down
1668	BP	GO:0035966	response to topologically incorrect protein	6	HSP90AA1	7.047189009	0.046893017	1.632993162	Up
1674	BP	GO:0071559	response to transforming growth factor beta	8	COL1A2	-7.585045514	0.047098456	0	Down
1682	BP	GO:0043627	response to estrogen	4	KRT19	19.4300092	0.047341394	2	Up
1686	BP	GO:0002526	acute inflammatory response	5	C3	-8.727377283	0.047341394	-0.447213595	Down
1691	BP	GO:0002824	positive regulation of adaptive immune response based on somatic recombination of immune receptors built from immunoglobulin superfamily domains	5	HLA-B	25.15454935	0.047341394	1.341640786	Up
1696	BP	GO:0009408	response to heat	5	IGFBP7	-9.756492147	0.047341394	0.447213595	Up
1701	BP	GO:0031960	response to corticosteroid	6	IGFBP7	-9.756492147	0.048477231	-2.449489743	Down
1707	CC	GO:0022626	cytosolic ribosome	46	RPL13	-13.41316686	2.84E-66	-5.307910422	Down
1753	CC	GO:0044391	ribosomal subunit	45	RPL13	-13.41316686	5.49E-51	-5.217491947	Down
1798	CC	GO:0005840	ribosome	46	RPL13	-13.41316686	3.00E-48	-5.307910422	Down
1844	CC	GO:0022627	cytosolic small ribosomal subunit	22	ISG15	11.25721136	2.04E-32	-3.411211462	Down
1866	CC	GO:0022625	cytosolic large ribosomal subunit	23	RPL13	-13.41316686	3.88E-31	-3.961773867	Down
1889	CC	GO:0015935	small ribosomal subunit	22	ISG15	11.25721136	2.67E-26	-3.411211462	Down
1911	CC	GO:0005925	focal adhesion	36	B2M	18.83986858	4.20E-24	-3	Down
1947	CC	GO:0030055	cell-substrate junction	36	B2M	18.83986858	8.29E-24	-3	Down
1983	CC	GO:0015934	large ribosomal subunit	23	RPL13	-13.41316686	9.13E-24	-3.961773867	Down
2006	CC	GO:0005844	polysome	15	RPL36	-8.936109575	2.79E-16	-1.807392228	Down
2021	CC	GO:0042788	polysomal ribosome	12	RPL36	-8.936109575	3.41E-16	-1.154700538	Down
2033	CC	GO:0062023	collagen-containing extracellular matrix	27	IGFBP7	-9.756492147	1.48E-14	-3.656551705	Down
2060	CC	GO:0072562	blood microparticle	13	C3	-8.727377283	8.18E-09	-0.277350098	Down
2073	CC	GO:0034774	secretory granule lumen	17	B2M	18.83986858	5.51E-08	-0.242535625	Down
2090	CC	GO:0060205	cytoplasmic vesicle lumen	17	B2M	18.83986858	5.91E-08	-0.242535625	Down
2107	CC	GO:0031983	vesicle lumen	17	B2M	18.83986858	6.07E-08	-0.242535625	Down
2124	CC	GO:0005788	endoplasmic reticulum lumen	14	B2M	18.83986858	8.90E-06	-2.138089935	Down
2138	CC	GO:1904813	ficolin-1-rich granule lumen	9	FTH1	11.94053676	1.99E-05	1.666666667	Up
2147	CC	GO:0005775	vacuolar lumen	10	C3	-8.727377283	4.47E-05	-0.632455532	Down
2157	CC	GO:0043202	lysosomal lumen	7	HSP90AA1	7.047189009	0.000314724	-0.377964473	Down
2164	CC	GO:0070069	cytochrome complex	5	COX6C	70.46744157	0.000399831	2.236067977	Up
2169	CC	GO:0101002	ficolin-1-rich granule	9	FTH1	11.94053676	0.000422682	1.666666667	Up
2178	CC	GO:0044295	axonal growth cone	4	HSP90AA1	7.047189009	0.00051742	1	Up
2182	CC	GO:0042611	MHC protein complex	4	HLA-B	25.15454935	0.000698978	2	Up
2186	CC	GO:0098803	respiratory chain complex	6	COX6C	70.46744157	0.001548805	2.449489743	Up
2192	CC	GO:0005746	mitochondrial respirasome	6	COX6C	70.46744157	0.001781148	2.449489743	Up
2198	CC	GO:0005604	basement membrane	6	TIMP1	-7.800116503	0.002125943	-2.449489743	Down
2204	CC	GO:0097524	sperm plasma membrane	3	HSP90AA1	7.047189009	0.002125943	1.732050808	Up
2207	CC	GO:0098554	cytoplasmic side of endoplasmic reticulum membrane	3	RPS28	-4.588459039	0.002125943	0.577350269	Up
2210	CC	GO:0098984	neuron to neuron synapse	11	RPL8	-5.927469003	0.002213607	-1.507556723	Down
2221	CC	GO:0070469	respirasome	6	COX6C	70.46744157	0.002213607	2.449489743	Up
2227	CC	GO:0005903	brush border	6	HSP90AA1	7.047189009	0.002262511	0.816496581	Up
2233	CC	GO:0031093	platelet alpha granule lumen	5	TIMP1	-7.800116503	0.002431557	-2.236067977	Down
2238	CC	GO:0098800	inner mitochondrial membrane protein complex	7	COX6C	70.46744157	0.003717106	2.645751311	Up
2245	CC	GO:0014069	postsynaptic density	10	RPL8	-5.927469003	0.003862693	-1.897366596	Down
2255	CC	GO:0032279	asymmetric synapse	10	RPL8	-5.927469003	0.004337517	-1.897366596	Down
2265	CC	GO:0099572	postsynaptic specialization	10	RPL8	-5.927469003	0.005935736	-1.897366596	Down
2275	CC	GO:0030139	endocytic vesicle	10	HLA-B	25.15454935	0.005935736	1.897366596	Up
2285	CC	GO:0071682	endocytic vesicle lumen	3	HSP90AA1	7.047189009	0.007268174	0.577350269	Up
2288	CC	GO:0030867	rough endoplasmic reticulum membrane	3	RPS28	-4.588459039	0.00799347	0.577350269	Up
2291	CC	GO:0031091	platelet alpha granule	5	TIMP1	-7.800116503	0.00799347	-2.236067977	Down
2296	CC	GO:0005751	mitochondrial respiratory chain complex IV	3	COX6C	70.46744157	0.008467273	1.732050808	Up
2299	CC	GO:1904724	tertiary granule lumen	4	B2M	18.83986858	0.008467273	1	Up
2303	CC	GO:0045335	phagocytic vesicle	6	HLA-B	25.15454935	0.008467273	1.632993162	Up
2309	CC	GO:0031526	brush border membrane	4	HSP90AA1	7.047189009	0.009410367	1	Up
2313	CC	GO:0045277	respiratory chain complex IV	3	COX6C	70.46744157	0.011046932	1.732050808	Up
2316	CC	GO:0071556	integral component of lumenal side of endoplasmic reticulum membrane	3	HLA-B	25.15454935	0.011734459	1.732050808	Up
2319	CC	GO:0098553	lumenal side of endoplasmic reticulum membrane	3	HLA-B	25.15454935	0.011734459	1.732050808	Up
2322	CC	GO:0012507	ER to Golgi transport vesicle membrane	4	HLA-B	25.15454935	0.012525159	2	Up
2326	CC	GO:0098862	cluster of actin-based cell projections	6	HSP90AA1	7.047189009	0.014721428	0.816496581	Up
2332	CC	GO:0098576	lumenal side of membrane	3	HLA-B	25.15454935	0.0190537	1.732050808	Up
2335	CC	GO:0030670	phagocytic vesicle membrane	4	HLA-B	25.15454935	0.023781695	2	Up
2339	CC	GO:0001726	ruffle	6	EEF1A1	-7.547838091	0.023781695	0	Down
2345	CC	GO:0005583	fibrillar collagen trimer	2	COL1A2	-7.585045514	0.023781695	-1.414213562	Down
2347	CC	GO:0044754	autolysosome	2	FTH1	11.94053676	0.023781695	0	Down
2349	CC	GO:0098643	banded collagen fibril	2	COL1A2	-7.585045514	0.023781695	-1.414213562	Down
2351	CC	GO:0016363	nuclear matrix	5	VIM	-6.470595618	0.023781695	-0.447213595	Down
2356	CC	GO:0005791	rough endoplasmic reticulum	4	RPS28	-4.588459039	0.025116814	0	Down
2360	CC	GO:0042627	chylomicron	2	APOE	2.966005541	0.02623338	1.414213562	Up
2362	CC	GO:0044292	dendrite terminus	2	HSP90AA1	7.047189009	0.02623338	1.414213562	Up
2364	CC	GO:0005750	mitochondrial respiratory chain complex III	2	UQCRQ	2.621780478	0.029380567	1.414213562	Up
2366	CC	GO:0045275	respiratory chain complex III	2	UQCRQ	2.621780478	0.029380567	1.414213562	Up
2368	CC	GO:0042383	sarcolemma	5	KRT19	19.4300092	0.029380567	-1.341640786	Down
2373	CC	GO:0005581	collagen trimer	4	COL1A2	-7.585045514	0.029380567	-2	Down
2377	CC	GO:0030666	endocytic vesicle membrane	6	HLA-B	25.15454935	0.029808373	2.449489743	Up
2383	CC	GO:0034399	nuclear periphery	5	VIM	-6.470595618	0.036829314	-0.447213595	Down
2388	CC	GO:0030134	COPII-coated ER to Golgi transport vesicle	4	HLA-B	25.15454935	0.039662539	2	Up
2392	CC	GO:0055038	recycling endosome membrane	4	HLA-B	25.15454935	0.041978948	2	Up
2396	CC	GO:0005767	secondary lysosome	2	FTH1	11.94053676	0.042888048	0	Down
2398	CC	GO:0044305	calyx of Held	2	ACTG1	5.609207152	0.042888048	0	Down
2400	CC	GO:0031252	cell leading edge	9	EEF1A1	-7.547838091	0.04357284	-1	Down
2409	CC	GO:0005766	primary lysosome	5	C3	-8.727377283	0.043634258	0.447213595	Up
2414	CC	GO:0042582	azurophil granule	5	C3	-8.727377283	0.043634258	0.447213595	Up
2419	CC	GO:0034361	very-low-density lipoprotein particle	2	APOE	2.966005541	0.04915637	1.414213562	Up
2421	CC	GO:0034385	triglyceride-rich plasma lipoprotein particle	2	APOE	2.966005541	0.04915637	1.414213562	Up
2423	MF	GO:0003735	structural constituent of ribosome	45	RPL13	-13.41316686	5.57E-51	-5.217491947	Down
2468	MF	GO:0019843	rRNA binding	12	RPS11	-6.047934313	1.49E-10	-3.464101615	Down
2480	MF	GO:0019838	growth factor binding	12	IGFBP5	14.66833784	3.49E-07	-2.886751346	Down
2492	MF	GO:0005201	extracellular matrix structural constituent	13	IGFBP7	-9.756492147	5.81E-07	-3.605551275	Down
2505	MF	GO:0005518	collagen binding	8	COL6A2	-5.622856363	1.50E-05	-2.828427125	Down
2513	MF	GO:0001968	fibronectin binding	6	IGFBP5	14.66833784	1.92E-05	-1.632993162	Down
2519	MF	GO:0045296	cadherin binding	15	HSP90AB1	6.44625724	2.04E-05	0.25819889	Up
2534	MF	GO:0050840	extracellular matrix binding	7	DCN	-4.232468883	3.29E-05	-2.645751311	Down
2541	MF	GO:0005520	insulin-like growth factor binding	4	IGFBP5	14.66833784	0.000939021	-1	Down
2545	MF	GO:0002020	protease binding	8	TIMP1	-7.800116503	0.001420705	-0.707106781	Down
2553	MF	GO:0048156	tau protein binding	5	HSP90AA1	7.047189009	0.001420705	1.341640786	Up
2558	MF	GO:0048407	platelet-derived growth factor binding	3	COL1A2	-7.585045514	0.003551731	-1.732050808	Down
2561	MF	GO:0005539	glycosaminoglycan binding	9	DCN	-4.232468883	0.008763727	-1.666666667	Down
2570	MF	GO:0097110	scaffold protein binding	5	HSP90AA1	7.047189009	0.008763727	1.341640786	Up
2575	MF	GO:0030020	extracellular matrix structural constituent conferring tensile strength	4	COL1A2	-7.585045514	0.012604427	-2	Down
2579	MF	GO:0005178	integrin binding	7	ISG15	11.25721136	0.012953409	-1.133893419	Down
2586	MF	GO:0003746	translation elongation factor activity	3	EEF1A1	-7.547838091	0.01366713	-1.732050808	Down
2589	MF	GO:0044389	ubiquitin-like protein ligase binding	10	ISG15	11.25721136	0.01366713	2.529822128	Up
2599	MF	GO:0030021	extracellular matrix structural constituent conferring compression resistance	3	DCN	-4.232468883	0.019457359	-1.732050808	Down
2602	MF	GO:0017134	fibroblast growth factor binding	3	RPS2	-5.71520737	0.021092337	-1.732050808	Down
2605	MF	GO:0033218	amide binding	11	HLA-B	25.15454935	0.021092337	1.507556723	Up
2616	MF	GO:0061134	peptidase regulator activity	8	C3	-8.727377283	0.021092337	-0.707106781	Down
2624	MF	GO:0001664	G protein-coupled receptor binding	9	C3	-8.727377283	0.021092337	-0.333333333	Down
2633	MF	GO:0140297	DNA-binding transcription factor binding	12	IFI27	21.18586226	0.021092337	0.577350269	Up
2645	MF	GO:0031625	ubiquitin protein ligase binding	9	ISG15	11.25721136	0.024662242	2.333333333	Up
2654	MF	GO:0023026	MHC class II protein complex binding	3	B2M	18.83986858	0.026124864	1.732050808	Up
2657	MF	GO:0061135	endopeptidase regulator activity	7	C3	-8.727377283	0.026990319	-0.377964473	Down
2664	MF	GO:0043236	laminin binding	3	LGALS1	-3.024175341	0.026990319	-1.732050808	Down
2667	MF	GO:0042277	peptide binding	9	HLA-B	25.15454935	0.040793797	1	Up
2676	MF	GO:0004857	enzyme inhibitor activity	10	C3	-8.727377283	0.040793797	0	Down
2686	MF	GO:0005114	type II transforming growth factor beta receptor binding	2	BAMBI	5.891394246	0.040806338	0	Down
2688	MF	GO:0008097	5S rRNA binding	2	RPL3	-3.249583533	0.040806338	-1.414213562	Down
2690	MF	GO:0097718	disordered domain specific binding	3	HSP90AA1	7.047189009	0.043241936	1.732050808	Up
2693	MF	GO:0042379	chemokine receptor binding	4	CCL19	-3.029548984	0.043241936	-1	Down
2697	MF	GO:0023023	MHC protein complex binding	3	B2M	18.83986858	0.044069721	1.732050808	Up
2700	MF	GO:0008199	ferric iron binding	2	FTH1	11.94053676	0.044069721	0	Down
2702	MF	GO:0042605	peptide antigen binding	3	HLA-B	25.15454935	0.045643927	1.732050808	Up
